# Supplementary material for: Townes-Brocks syndrome: genotype-phenotype correlations of SALL1 variants in our series and the literature
Source: Eur J Hum Genet. 2025 May 10;33(11):1442–50. doi: 10.1038/s41431-025-01855-4 (PMC12583617; doi:10.1038/s41431-025-01855-4)
Supplement: Supplementary file 1 — Supplementary Table S1: Clinical and molecular characteristics of 49 TBS patients from the present series. [file 41431_2025_1855_MOESM1_ESM.xlsx]

## Sheet: Feuil1
Table S1: Clinical and molecular characteristics of 49 TBS patients from the present series.
1, if bilateral asymmetric: ear most severly affected
ADHD, attention deficit hyperactivity disorder; AMD, Age-Related Macular Degeneration; ASD, atrial septal defect; CMA, chromosomal micro-array; GER, gastroesophageal reflux; HBP, high blood pressure; NA, not applicable; NK, not known; p, percentile.
Family	1	2	2	2	2	3	4	4	5	6	6	6	6	7	8	9	10	11	11	11	11	12	12	12	12	13	14	15	16	16	17	18	18	18	18	19	19	20	20	20	20	20	20	20	20	20	21	22	22
Patient	1	2	3	4	5	6	7	8	9	10	11	12	13	14	15	16	17	18	19	20	21	22	23	24	25	26	27	28	29	30	31	32	33	34	35	36	37	38	39	40	41	42	43	44	45	46	47	48	49
Molecular data (SALL1, NM_002968.3)
Technique for SALL1 analysis	Sanger sequencing	Genes panel (PCR multiplex Ampliseq)	Sanger sequencing	Sanger sequencing	Sanger sequencing	54 genes panel (Sureselect)	54 genes panel (Sureselect)	Sanger sequencing	19 genes panel (PCR multiplex Ampliseq)	18 genes panel (PCR multiplex Ampliseq)	Sanger sequencing	Sanger sequencing	Sanger sequencing	54 genes panel (Sureselect)	Sanger sequencing	54 genes panel (Sureselect)	Sanger sequencing	Sanger sequencing	Sanger sequencing	Sanger sequencing	Sanger sequencing	Sanger sequencing	Sanger sequencing	Sanger sequencing	Sanger sequencing	Genes panel (PCR multiplex Ampliseq)	Gene panel (PCR multiplex Ampliseq)	Sanger sequencing	Sanger sequencing	Sanger sequencing	55 genes panel (Sureselect)	Sanger sequencing	Sanger sequencing	Sanger sequencing	Sanger sequencing	19 gene panel (PCR multiplex Ampliseq)	Sanger sequencing	CMA, FISH	FISH	FISH	FISH	FISH	FISH	FISH	FISH	FISH	WES	Mendeliome	Sanger sequencing
c.	c.871C>T	c.477_480dup	c.477_480dup	c.477_480dup	c.477_480dup	c.1148del	c.3034del	c.3034del	c.1340_1341delinsAA	c.278del	c.278del	c.278del	c.278del	c.2999del	c.2285del	c.902dup	c.1444del	c.1146_1152dup	c.1146_1152dup	c.1146_1152dup	c.1146_1152dup	c.709C>T	c.709C>T	c.709C>T	c.709C>T	c.3397C>T	c.1069del	c.3160C>T	c.645_658del	c.645_658del	c.824T>G	c.826C>T	c.826C>T	c.826C>T	c.826C>T	c.1147_1148insA	c.1147_1148insA	16q12.1 deletion; arr[GrCh37]16q12.1(50870773_52117183)x1	16q12.1 deletion	16q12.1 deletion	16q12.1 deletion	16q12.1 deletion	16q12.1 deletion	16q12.1 deletion	16q12.1 deletion	16q12.1 deletion	c.1411del	c.2390del	c.2390del
p.	p.(Gln291*)	p.(Gly161Argfs*110)	p.(Gly161Argfs*110)	p.(Gly161Argfs*110)	p.(Gly161Argfs*110)	p.(Leu383Tyrfs*2)	p.(Cys1012Valfs*33)	p.(Cys1012Valfs*33)	p.(Phe447*)	p.(Asn93Ilefs*6)	p.(Asn93Ilefs*6)	p.(Asn93Ilefs*6)	p.(Asn93Ilefs*6)	p.(Asn1000Thrfs*45)	p.(Leu762Profs*60)	p.(Ser302Glufs*10)	p.(Cys482Alafs*11)	p.(Ser385Phefs*7)	p.(Ser385Phefs*7)	p.(Ser385Phefs*7)	p.(Ser385Phefs*7)	p.(Gln237*)	p.(Gln237*)	p.(Gln237*)	p.(Gln237*)	p.(Gln1133*)	p.(Ala357Leufs*24)	p.(Arg1054*)	p.(Arg215Serfs*50)	p.(Arg215Serfs*50)	p.(Leu275*)	p.(Arg276*)	p.(Arg276*)	p.(Arg276*)	p.(Arg276*)	p.(Leu383Tyrfs*7)	p.(Leu383Tyrfs*7)										p.(His471Ilefs*22)	p.(Pro797Glnfs*25)	p.(Pro797Glnfs*25)
Exon	2	2	2	2	2	2	2	2	2	2	2	2	2	2	2	2	2	2	2	2	2	2	2	2	2	2	2	2	2	2	2	2	2	2	2	2	2	All	All	All	All	All	All	All	All	All	2	2	2
Type	Nonsense	Frameshift	Frameshift	Frameshift	Frameshift	Frameshift	Frameshift	Frameshift	Delins	Frameshift	Frameshift	Frameshift	Frameshift	Frameshift	Frameshift	Frameshift	Frameshift	Frameshift	Frameshift	Frameshift	Frameshift	Nonsense	Nonsense	Nonsense	Nonsense	Nonsense	Frameshift	Nonsense	Frameshift	Frameshift	Nonsense	Nonsense	Nonsense	Nonsense	Nonsense	Frameshift	Frameshift	Deletion	Deletion	Deletion	Deletion	Deletion	Deletion	Deletion	Deletion	Deletion	Frameshift	Frameshift	Frameshift
Inheritance	De novo	Inherited	Inherited	Inherited	Inherited	NK	Inherited	NK	De novo	Inherited	Inherited	NK	Inherited	NK	NK	De novo	NK	Inherited	Inherited	Inherited	NK	Inherited	Inherited	Inherited	Inherited	De novo	NK	Not maternal	Inherited	Inherited	De novo	NK	Inherited	Inherited	Inherited	Inherited	NK	Inherited	Inherited	Inherited	NK	Inherited	Inherited	Inherited	Inherited	Inherited	NK	Not maternal	Not maternal
Molecular diagnostic age (yo)	9	4.75	36	2.25	2.25	34	1	37	29	0.75	28	69	0.25	36	5	1	1.5	0	2	36	67	66	72.5	45	30	3	0.25	1.25	23	39	0.75	28	1.5	0	0.25	17	41	31	4.25	1.5	NK	9.5	13	29	9	2.75	29	13	13
Other genetic investigations	-	-	-	-	-	MLPA including SALL1	MLPA including SALL1	-	MLPA including SALL1	MLPA including SALL1; CMA	-	-	-	-	-	MLPA including SALL1; CMA	Karyotype	-	-	-	-	-	-	-	-	-	Karyotype (prenatal)	Karyotype	-	-	Karyotype (prenatal); CMA (prenatal)	Sanger sequencing of SALL4; MLPA including SALL1 and SALL4	-	-	-	-	Mitochondrial DNA; COL4A1, COL4A2, HSP47 gene analysis	Karyotype: 46,XY,inv(9)(q21.2q34.2)	-	-	-	-	-	-	Karyotype: 46,XY,inv(9)(q21.2q34.2)	-	-	-	-
Clinical data
Age at last examination (yo)	10	12	37	2.25	2.25	35	2	38	32	7	31	75	2	34	5.75	4.25	8	NK	14	47	70	70	78	49	30	9	NK	7	23	39	0.75	38	7	0.75	0.25 (deceased)	23	47	32	4.25	3	55	10	13	30	10	2.75	31	13	13
Sex	F	M	M	F	F	F	F	F	F	F	F	M	M	F	M	M	M	M	M	M	F	M	F	M	M	M	F	F	M	F	M	F	M	M	F	M	F	M	F	F	F	M	M	M	F	F	M	M	M
Prenatal abnormalities	IUGR	-	NK	- (twin)	IUGR (twin)	NK	-	NK	NK	-	-	-	-	NK	Right pyelectasis	Renal hypotrophy	NK	Renal hypotrophy, low-set ears, overlapping toes	-	NK	NK	NK	NK	NK	NK	-	Unilateral ventricular dilatation of brain	NK	NK	NK	Multicystic pelvic unilateral kidney, hypospadias	NK	Tetralogy of Fallot, unilateral preaxial polydactyly, bilateral dysplastic ears, asymmetrical IUGR	Small for gestational age, unilateral preaxial polydactyly	Pulmonary atresia, VSD, major aortopulmonary collateral arteries	NK	NK	NK	NK	NK	NK	NK	NK	NK	NK	NK	NK	IUGR (twin)	IUGR (twin)
Gestation (weeks)	39	39	NK	26	26	NK	38	NK	36	36	38	38	32	NK	38	39	NK	36	NK	NK	NK	NK	NK	NK	NK	38	37	38	NK	NK	37	NK	33.5	39	NK	35	NK	NK	NK	39	NK	38	NK	NK	38	38	39	32.5	32.5
Birth height (cm) (percentile)	46 (0,75e p)	NK	NK	NK	NK	NK	48 (16e p)	NK	NK	47 (24e p)	NK	NK	NK	NK	52 (79e p)	48 (4e p)	46 (-3SD)	48,5 (37e p)	NK	NK	NK	NK	NK	NK	NK	50 (38e p)	50 (68e p)	47 (6e p)	NK	NK	50 (52e p)	NK	NK	NK	NK	47 (27e p)	NK	NK	NK	NK	NK	50.5 (48e p)	49.5	NK	52 (90e p)	47 (6e )	51 (48e p)	NK	NK
Birth weight (g) (percentile)	3570 (63e p)	3815 (70e p)	NK	1100 (68e p)	NK	NK	3380 (53e p)	NK	3320 (76e p)	2800 (29e p)	NK	NK	2445 (73e p)	NK	3350 (36e p)	3590 (50e p)	2690 (-1.8SD)	3310 (64e p)	NK	NK	NK	NK	NK	NK	NK	3100 (16e p)	3080 (38e p)	2860 (10e p)	NK	NK	3480 (62e p)	NK	NK	2260 (3e p)	2390	2700 (27e p)	NK	NK	NK	NK	NK	3350 (36e p)	4000	NK	3810 (86e p)	3120 (28e p)	3790 (67e p)	1460 (1e p)	1270 (<1e p)
Birth OFC (cm) (percentile)	33 (10e p)	NK	NK	NK	NK	NK	34 (37e p)	NK	NK	34 (58e p)	NK	NK	NK	NK	34 (22e p)	33 (4e p)	32 (NK)	34 (41e p)	NK	NK	NK	NK	NK	NK	NK	33 (6e p)	33 (20e p)	33 (13e p)	NK	NK	35 (58e p)	NK	NK	NK	35.5	33 (29e p)	NK	NK	NK	NK	NK	35 (48e p)	37	NK	NK	33 (13e p)	33.5 (9e p)	NK	NK
Limb malformations	+	+	+	-	+	+	+	+	+	+	-	-	+	+	-	+	+	+	+	+	+	+	+	+	+	+	-	+	-	-	+	+	+	+	+	+	+	-	-	-	+	-	-	+	+	+	+	-	+
- Preaxial polydactyly	-	-	-		-	-	Bilateral	-	Bilateral	-			Unilateral	-		Unilateral	Unilateral	-	-	-	Unilateral	Unilateral	-	-	-	-		-			-	Unilateral	Unilateral	Unilateral	+	-	-				+			-	-	-	Unilateral		Unilateral
- Triphalangeal thumb	Bilateral	-	-		-	-	-	-	Bilateral	+			Bilateral	-		-	+	-	-	-	-	-	-	-	-	Unilateral		-			Bilateral	Unilateral	Bilateral	-	-	Unilateral	-				-			-	-	-	-		-
- Other thumb malformations	Bilateral low-set thumb	Bilateral low-set thumb	Bilateral low-set thumb		-	-	-	Bilateral broad thumb with median pulpal depression	-	-			-	Bilateral broad and deviated thumb		Unilateral broad thumb	Unilateral deviated thumb	-	-	-	-	-	-	Broad thumb	-	-		-			-	-	Unilateral hypoplastic thumb, bilateral deviated thumbs	-	-	-	-				-			-	Bilateral hypoplastic thumbs	Bilateral broad thumbs	Bilateral broad, deviated and low-set thumbs		Unilateral low-set thumb
- Other upper limb malformations	Carpal malformation	Fetal pads, accessory-epiphysis-II metacarpal	-		-	Small thenar eminence, flat hands	-	-	-	-			-	-		-	Radius malformation	-	-	-	-	-	-	-	Mild camptodactyly	-		-			-	-	Curved fingers	-	-	-	-				-			-	-	-	Short fingers II-V, broad hand		-
- Lower limb malformations	Unilateral III-IV syndactyly, unilateral II overlapping toe, bilateral hallux valgus	Overlapping toe	-		Pes planus	Overlapping toe, bilateral V clinodactyly	-	-	Bilateral V clinodactyly	-			Mild overlapping toe	-		Pes planus, long toes	NK	Overlapping toe, bilateral-short-III toe and V clinodactyly	Bilateral overlapping II-III toe	Overlapping IV-V toe and V clinodactyly	Overlapping I-II toe	Bilateral camptodactyly, V clinodactyly and short III-IV metatarsal	Unilateral syndactyly III-IV toe, bilateral V clinodactyly	-	-	-		Overlapping II-III toes			Overlapping and broad toes, V clinodactyly	-	-	-	-	Pes planus	Prominent lateral malleolus				-			Overlapping toe during childhood	-	Bilateral overlapping II-III toes	Unilateral II-III syndactyly, short toes, broad feet, clubfeet, pes planus		Deviated II toe with overgrowth
Gastro-intestinal abnormalities	+	+	-	+	+	+	+	-	+	+	+	+	-	NK	+	+	+	+	-	+	+	+	+	+	+	+	+	+	+	-	+	+	+	+	-	+	+	+	-	-	-	+	-	-	+	+	+	+	+
- Ano-rectal malformations	Anteriorly positioned anus	Imperforate anus with peri-anal fistulae		Anteriorly positioned anus	Anteriorly positioned anus	Anteriorly positioned anus	Anteriorly positioned anus		Imperforate anus with vulvar fistulae	Anteriorly positioned anus and perineal fistulae	Imperforate anus	NK		-	Imperforate anus	Imperforate anus	Imperforate anus	Imperforate anus with recto perineal fistulae		Imperforate anus	-	Imperforate anus	Imperforate anus	Imperforate anus	Imperforate anus	Imperforate anus	Imperforate anus	Anteriorly positioned anus	Imperforate anus		Imperforate anus with recto-scrotal fistulae	-	-	Anteriorly positioned anus and imperforate anus		Imperforate anus	Anteriorly positioned anus	Immperforate anus				Imperforate anus			-	Anteriorly positioned anus	Imperforate anus	-	-
- Other	Mesenteric malrotation	-		Feeding difficulties	Constipation, feeding difficulties	-	-		-	Constipation	-	NK		NK	-	GER, constipation, feeding tube	Feeding difficulties needing gastrostomy; nonspecific chronic gastrointestinal inflammation (digestive endoscopy)	-		Duodenal atresia	GER	-	-	GER, hiatus hernia	Constipation	Diarrhea during 2 years	-	-	-		-	Constipation	Feeding difficulites, constipation	GER, feeding difficulties, Failure to thrive (-2,3 SD)		-	-	-				Constipation			Celiac disease	Constipation	Severe constipation	Constipation	Constipation
External ear abnormalities	+	-	-	-	+	+	+	+	+	+	-	-	+	+	+	+	+	+	+	+	+	+	+	-	+	-	+	+	+	+	+	+	+	+	+	+	+	-	+	-	-	-	-	-	+	+	+	-	-
- Helix malformation	-				Unilateral	-	Unilateral	Unilateral	Unilateral	+			Unilateral	Unilateral	Bilateral	Bilateral	Bilateral	Bilateral	Bilateral	-	Bilateral	-	NK		-		Bilateral	-	-	Unilateral	Bilateral	-	Bilateral	-	-	Bilateral	Bilateral		-						Unilateral	Unilateral	Bilateral
- Microtia	-				Unilateral	Bilateral	-	-	-	-			-	-	-	-	-	-	Bilateral	Bilateral	-	-	NK		-		Bilateral	-	-	-	-	Bilateral	Bilateral	Bilateral	-	-	-		-						-	-	-
- Preauricular tag	Bilateral				-	-	-	-	-	-			-	-	-	-	-	-	-	-	-	-	NK		-		Unilateral	Unilateral	-	-	-	Bilateral	Bilateral	Bilateral	Bilateral	-	-		-						-	-	-
- Other	Tragus missing				Unilateral low-set retroverted	Bilateral narrow external auditory canal	-	-	-	-			Bilateral pits	-	-	Bilateral retroverted	Bilateral low-set	Bilateral macrotia	Bilateral low-set	Bilateral low-set	-	Bilateral macrotia	NK		Bilateral abnormal lobule		-	-	Unilateral lobule malformation	-	Bilateral low-set, unilateral retroverted	-	Bilateral low-set	Narrow ear canal	-	-	-		Unilateral preauricular pit						-	-	Bilateral retroverted, unilateral helix pit
Hearing loss	+	+	+	-	-	+	-	-	+	-	+	+	-	-	+	+	-	+	+	+	+	+	+	+	+	+	+	-	-	-	+	+	+	+	-	+	+	+	+	+	-	-	-	+	NK	-	+	+	+
- Diagnostic (yo or period)	6	4	NK			NK			NK		5	50			3.5	1.5		NK	NK	10	40	Adolescence	76	Probably congenital	20	5	3				Congenital	16	Congenital	1		23	Childhood	10	Congenital	NK				NK			7	6	13
- Type	Sensorineural, symmetric bilateral	Sensorineural, symmetric bilateral	Sensorineural, unilateral			Mixed, symmetric bilateral			Sensorineural		Sensorineural, unilateral	Mixed, asymmetric bilateral			Mixed	Asymmetric bilateral		Sensorineural, asymmetric bilateral	Sensorineural, unilateral	Sensorineural, asymmetric bilateral	Sensorineural, symmetric bilateral	Mixed, symmetric bilateral	NK	Unilateral	Bilateral	Mixed, asymmetric bilateral	Mixed, asymmetric bilateral				Symmetric bilateral	Sensorineural, symmetric bilateral	Mixed, asymmetric bilateral	Mixed, asymmetric bilateral		Bilateral symmetric	Sensorineural, bilateral	NK	Sensorineural, bilateral asymmetric	Conductive, bilateral symmetric				Bilateral symmetric			Sensorineural, bilateral asymmetric	Sensorineural, unilateral	Unilateral
- Severity1	Moderate	Mild	Mild			Moderate			NK		Mild	Profund			Mild	Moderate		Mild	Mild	NK	Severe	NK	NK	NK	NK	Moderate	Moderate				Moderate	Moderate	Severe	Severe		Mild	Mild	NK	Mild	Mild				Mild			Moderate	Moderate	Mild
- Course	NK	NK	NK			Stable			NK		Progressive	NK			NK	Progressive		NK	NK	Progressive	NK	NK	NK	NK	NK	Stable	Stable				NK	Stable	Stable	Stable		NK	Stable	NK	NK	NK				NK			Stable	Progressive	NK
- Audiogram profile	U-curve shape	High frequencies affected	High frequencies affected			High frequencies affected			NK		High frequencies affected	U-curve shape			NK	All frequencies affected, complex		NK	NK	High frequencies affected	High frequencies more affected	NK	NK	NK	NK	All frequencies affected	High frequencies affected				High frequencies affected	NK	NK	All frequencies affected		High frequencies affected	NK	NK	All frequencies affected	High frequencies affected				U-shaped curve			High frequencies affected	High frequencies affected	U-shaped curve
- Hearing aids (age in yo or period)	+ (NK)	-	NK			+ (6)			+ (childhood)		-	+ (NK)			+ (5.5)	+ (NK)		-	+ (14)	-	+ (70)	+ (70)	-	NK	+ (NK)	+ (6)	+ (3,5)				-	+ (NK)	+ (NK)	+ (NK)		NK	-	+	-	-				-			-	-	-
- Ear MRI or CT-scan	NK	Normal CT-scan	NK			NK			NK		NK	NK			Normal CT-scan	NK		NK	Normal	Probably incus malformation	NK	NK	NK	NK	Normal	NK	NK				NK	NK	NK	CT-scan: bilateral microtia with probable external auditory canal atresia, stenosis of the cartilaginous portion of the external auditory canal; normal MRI		NK	NK	NK	NK	NK				NK			NK	NK	NK
Kidney and urinary tract abnormalities	+	-	+	NK	NK	+	-	NK	+	-	-	-	-	-	+	+	+	+	+	+	+	+	+	+	+	-	-	-	+	NK	+	+	+	-	+	+	+	+	-	NK	NK	-	NK	+	-	+	+	-	-
- Chronic renal failure, severity, starting age	-		Mild, 33 yo	-	-	Mild		-	End stage						-	Moderate, neonatal	End stage, neonatal	-	Moderate	-	Moderate, 67 yo	Moderate, 35 yo	Moderate	Moderate	Moderate, 25 yo				End stage (fast evolution), 23 yo		-	Mild, adult	Moderate		-	End stage, pediatric	End stage, adult	End stage, 23 yo			-			-		Mild	Moderate, childhood
- Renal hypoplasia	Bilateral		Bilateral	NK	NK	Bilateral		NK	Bilateral						-	Bilateral	Unilateral	Bilateral	Bilateral	-	-	NK	-	-	-				Bilateral		-	Bilateral	Bilateral		Unilateral	Bilateral	Bilateral	-			NK			Unilateral		-	Bilateral
- Other kidney malformation	-		Multicystic kidney			-			-						Pyelectasis (regression at 3 yo)	Multicystic unilateral kidney, dysplastic bilateral kidney	Dysplastic and multicystic bilateral kidney, unilateral pylectasis	-	-	Unilateral renal dysplasia	-	NK	Renal dysplasia	-	-				Renal dysplasia		Unilateral dysplasia, multicystic and pelvic	-	Bilateral dysplasia and multicystic		Unilateral agenesia, unilateral multicystic	-	-	Dysplasia						-		-	-
- Other	-		Urinary infections			-			-						-	-	-	Transient neonatal renal failure	Unilateral vesicoureteral reflux, urinary infection (15 days)	-	Nephroangiosclerosis	NK	-	-	-				-		-	-	-		-	-	-	-						-		-	-
DD / ID (Type of schooling)	- (regular)	Mild speech delay (regular)	- (NK)	Moderate speech delay (NA)	Moderate psychomotor delay (NA)	- (NK)	- (regular)	- (NK)	- (regular)	- (regular)	- (regular)	- (regular)	- (NA)	NK (NK)	- (NK)	Speech delay (regular)	NK (specialised school)	- (specialised school)	- (school support)	- (NK)	- (NK)	- (NK)	- (NK)	NK (NK)	Learning disability (specialised school)	Speech delay (regular)	Speech delay (NK)	-	NK	NK	- (NA)	Mild intellectual disability (regular)	Mild (school support)	-	NK	NK (regular)	NK (regular)	- (NK)	Language delay/no ID (NK)	- (NA)	no ID (NK)	Mild language delay/no ID (regular)	- (regular)	- (NK)	+/no ID (regular)	- (NA)	Global DD/no ID (regular with learning difficulties)	Language delay/borderline IQ (deafness-specialized school)	Global DD/IQ heterogenous (deafness-specialized school)
Genital anomalies	-	-	-	-	-	-	-	-	-	-	-	Hypospadias	-	-	Incomplete foreskin	-	Hydrocele testis	-	-	-	-	-	-	-	-	-	-	-	-	-	Hypospadias, bifid scrotum	-	Hypospadias	-	-	-	-	Cryptorchidism	-	-	-	-	-	-	-	-	-	-	Unilateral hydrocele testis
Cardiac abnormalities	-	-	-	NK	NK	-	Mild ASD	-	-	-	-	-	-	NK	-	Patent foramen ovale	ASD	-	-	-	-	-	-	-	NK	-	-	-	NK	NK	Internal carotid hypoplasia	-	Tetralogy of Fallot	-	Pulmonary atresia, VSD, major aortopulmonary collateral arteries, tetralogy of Fallot, suspicion of stenosis of the pulmonary veins on both right and left	-	-	Bicuspid aortic valve	-	-	NK	NK	NK	-	-	-	Muscular VSD	NK	NK
Eyes abnormalities	Drusen, scotoma, papilledema (12 yo)	-	-	-	-	-	-	-	-	-	-	Acquired cataract, glaucoma, AMD	-	-	-	Myopia, astigmatism	NK	-	-	-	Acquired cataract	-	Acquired cataract	-	Unilateral Stilling-Duane abnormality, myopia	Hyperopia, strabismus	-	-	NK	NK	-	Unilateral Stilling-Duane anomaly	-	-	-	Mild myopia +/- mild tortuosity of the retinal arteries	Mild tortuosity of the retinal arteries	Strabismus, refractive disorder	Myopia	-	NK	Strabismus	-	Myopia	Refractive disorder	-	Unilateral slight oedema papilla	-	-
Endocrine abnormalities	-	Congenital hypothyroidism, growth delay	-	-	Growth stagnation	-	-	-	-	-	-	+	-	NK	-	-	Growth decelerate (8 yo)	-	-	-	-	Multinodular goiter (thyroidectomy)	-	Hypothyroidism	Thyroid goiter	-	-	-	NK	NK	Subclinical hypothyroidism	-	-	Growth delay (-2.8 SD)	-	-	-	Parathyroid adenoma with hyperparathyroidism, thyroid goiter (thyroidectomy)	NK	NK	-	-	-	-	NK	-	Fluctuant high TSH	-	-
Neurological abnormalities	- (Suspicion of IV-nerve-post-traumatic alteration)	Hyperthermic convulsion (3 yo)	Motor tics	Left myotatic reflexe, right calf muscle hypertonia	-	-	-	-	-	-	-	-	-	NK	-	-	NK	-	-	-	-	-	-	-	Facial asymmetry, migraine	-	-	-	NK	NK	-	-	CT: bilateral periventricular white matter loss on scan suggestive of perinatal hypoxia; facial asymmetry	CT: bilateral subependymal cysts	CT: multiple cystic changes within both anterior horns of the lateral ventricles with mild ventriculomegaly	-	-	CT post-traumatic alteration: bilateral frontal atrophia with ventricular dilatation	-	-	-	-	-	-	-	-	-	-	-
Other features	Internal hernia, dysmorphic features (synophris, thin upper lip, flat philtrum)	Recurrent bronchiliotis, dysmorphic features (ogival palate)	-	Dysmorphic features (epicanthus, broad forehead)	Dysmorphic features (epicanthus, broad forehead), failure to thrive	Scoliosis, hip dysplasia	-	-	-	-	Media otitis in childhood, tympanic membrane retraction	Prostatic cancer (67 yo)	-	NK	Agitation, hyperactivity	Dysmorphic feature (micrognathia), vocal cord dyskinesia	Sociability difficulties, adenoidectomy, ear ventilation tubes	-	-	-	HBP, obesity	HBP	HBP	Sleep apnea, hiatus hernia, obesity	Autism, dyspraxia, ADHD	Neonatal nuchal chord, otitis media, sacral dimple, bifid uvula, microcephaly (-2,5 SD)	-	-	NK	NK	-	One miscarriage	Microcephaly (-3,5 SD), poor attention/concentration and distractibility, poor sense of danger, sleep difficulties, adenoid hypertrophy, recurrent ear wax	Wax	Small left lung with consolidation, severe complex airway narrowing	Mild night cramps	Mild night cramps, perforated eardrum, poriasis	Gout	-	Meningitis (enterovirus, 3 weeks), otitis, wax	-	-	-	Fibromyalgia	-	-	Dysmorphic features (high forehead, thin upperlip)	Dysmorphic features (mild epicanthus)	Low frustration tolerance, anxiety
