# Supplementary material for: Townes-Brocks syndrome: genotype-phenotype correlations of SALL1 variants in our series and the literature
Source: Eur J Hum Genet. 2025 May 10;33(11):1442–50. doi: 10.1038/s41431-025-01855-4 (PMC12583617; doi:10.1038/s41431-025-01855-4)
Supplement: Supplementary file 2 — Supplementary Table S2: Review of TBS patients with DD and/or ID from our series and the literature. [file 41431_2025_1855_MOESM2_ESM.xlsx]

## Sheet: Table 3
Table S2: Review of TBS patients with DD and/or ID from our series and the literature.
*, excluding double genetic diagnosis, prematurity, neonatal reanimation and mild DD.
ADHD, attention deficit hyperactivity disorder; ASD, atrial septal defect; CMA, chromosomal microarray; DD, developmental delay; ID, intellectual disability; IQ, intellectual quotient; IUGR, intrauterine growth restriction; NK, not known; PDA, patent ductus arteriosus; VSD, ventricular septal defect; WES, whole exome sequencing; wg, weeks of gestation.
Reference	Patient	Age	SALL1 variant	Other genetic analysis	Relevant clinical phenotype	Neurodevelopmental phenotype	DD/ID*
Botzenhart et al. 2007	2	2.5	c.814C>T	Karyotype	Deafness, transient renal failure	Mild motor delay	No
Botzenhart et al. 2007	5	4	c.1045dup	No	No	Language delay	Yes
Botzenhart et al. 2007	8	2.75	c.1084_1085del	No	No	Mild DD at 1 yo; walking at 15 months, normal psychomotor development at 2.75 yo	No
Botzenhart et al. 2007	9	NK	Intragenic deletion (c.1119_1197del)	No	Deafness, end-stage renal failure, pseudotumor cerebri with cerebral oedema, feeding difficulties (G-tube)	Motor delay	No
Botzenhart et al. 2007	10	1.75	c.1134del	No	Deafness, ASD	Mild language delay	No
Botzenhart et al. 2007	12	NK	c.1228G>T		Renal failure	Mild ID	Yes
Botzenhart et al. 2007	14	5	c.1415_1425del	No	Deafness	Mild ID	Yes
Botzenhart et al. 2007	15	3	c.1503_1504del	No	No	Mild DD	No
Botzenhart et al. 2007	19.1	NK	c.3249_3255del	No	Prematurity, cerebral hemorrage	Severe DD	No
Miller et al. 2011	Patient 1-proband	12	149 kb-deletion (SALL1 gene)	Karyotype, CMA	Hypotonia, IUGR	Mild DD, learning difficulties	No
Liberalesso et al. 2017	Proband	2	c.824T>G	Karyotype, CHD7	Deafness, ASD	DD, ADHD, agressive behavior	Yes
Botzenhart et al. 2005	Family D.1	NK	c.1028_1029del	No	Deafness, epilepsia	Mild ID, ADHD	Yes
Kohlhase et al. 1999	3 1	NK	c.826C>T	No	Deafness	Mild ID	Yes
Morisada et al. 2014	Case 1	15	5.3Mb-deletion (50 genes including 9 OMIM-morbid genes)	EYA1, SIX1, SALL1 and SIX5, CMA	Deafness, mild chronic renal feature	Mild DD	No
Morisada et al. 2014	Case 2	13	6.3Mb-deletion (84 genes including 15 OMIM-morbid genes)	Karyotype, CMA	Severe birth asphyxia, deafness, end-stage renal features, ASD	Severe DD	No
Walter et al. 2006	Index patient + 2 affected brothers	NK	c.2779C>T	Karyotype: trisomy 8 (mosaic)	No	Learning difficulties	No
Bardakjian et al. 2009	Index patient	13	5.6 Mb-deletion (70 genes including 11 OMIM-morbid genes)	Karyotype, BCOR and SOX2	Respiratory distress at birth, failure to thrive, small VSD and PDA, clinical anophthalmia+microphthalmia+absent optic nerves, mild prominence of the left lateral ventricle, small cavum of the septum pellucidum, focal area of parenchymal lucency in the left parietal parenchyma	DD, specialized shool	No
Van Bever et al. 2009	Index patient	2	c.826C>T	Karyotype, MLPA of telomere	Deafness, severe dysphagia with oxygen desaturation, mild chronic renal failure, slightly underdeveloped pons	DD	No
Van den Akker et al. 2009	Index patient	3	c.1112C>G mosaicism	Karyotype (mitomycin C), SALL4	Deafness, chronic renal failure, microcephaly	DD of 1 year, poor contact	Yes
Borozdin et al. 2006	Family 2	18	1.9 to 2.6 Mb-deletion (25 genes including 2 OMIM-morbid genes)	Karyotype, SALL1	Deafness	Mild language delay, ID	Yes
Engels et al. 2000	Daughter 1	19	c.1819del	Karyotype	Deafness, chronic renal failure	Mild DD, IQ 71	No
	Daughter 2	13	c.1819del	Karyotype	Deafness, chronic renal failure	Mild DD, IQ 71	No
Xiang et al. 2020	HL18	6	c.943C>T	WES	Deafness	Mild DD	No
Kaiser-Rogers et al. 2000	Patient 1	0.25	Complex structural variation involving SALL1 deletion	Karyotype: complex structural variation	Deafness, hypotonia, growth delay	Severe DD	No
Devriendt et al. 2002	Son	1	c.1255del	No	Deafness, VSD	Mild DD at 1 year	No
Kohlhase et al. 2003	182/1	6	c.826T>C	No	No	Severe ID	Yes
Innoceta et al. 2023		7	356 to 405kb-deletion (SALL1 gene)	CMA, GJB2, GJB6, mitochondrial ADN, deafness-gene panel, karyotype	Deafness	Language delay	Yes
Monies et al. 2017	16N-0231	4	c.463_477dup	WES	Hypotonia	DD	Yes
Seltzsam et al. 2022	B2583	NK	c.1508dup	WES	VSD	DD	Yes
Liu et al. 2022	436	7	c.1520del	WES	Mild chronic renal failure	ID	Yes
Liu et al. 2022	539	0.5	c.1273C>T	WES	VSD, ASD	ID	Yes
Our series	2-2	12	c.477_480dup	No	Deafness	Mild language delay	No
Our series	2-4	2.25	c.477_480dup	No	Twin pregnancy, prematurity (28 wg), feeding difficulties	Moderate language delay	No
Our series	2-5	2.25	c.477_480dup	No	Twin pregancy, prematurity (28 wg), IUGR, feeding difficulties	Moderate language delay	No
Our series	9-16	4.25	c.902dup	CMA	Deafness, oxygen in neonatal period (rapid correction), naso-gastric tube, chronic renal failure, growth failure	Solved language delay	No
Our series	10-17	8	c.1444del	Karyotype	Neonatal renal failure progressing to terminal end-stage, ASD, gastrostomy, numerous hospitalisations	Heterogenous DD, specialized school	Yes
Our series	11-18	NK	c.1146_1152dup	No	Deafness, transient renal failure	Specialized school for deafness	No
Our series	11-19	14	c.1146_1152dup	No	Deafness, moderate chronic renal failure	School support for deafness	No
Our series	12-25	30	c.709C>T	No	Deafness, moderate chronic renal failure	Learning difficulties, autism, dyspraxia, ADHD	No
Our series	13-26	9	c.3397C>T	No	Deafness	Solved language delay	No
Our series	14-27	NK	c.1069del	No	Deafness, unilateral ventricular dilatation	Language delay	Yes
Our series	18-32	38	c.826C>T	No	Deafness, mild chronic renal failure	Mild ID	Yes
Our series	18-33	7	c.826C>T	SALL4	Premature (33.5 wg), perinatal hypoxia, tetralogy of Fallot, deafness, failure to thrive with feeding difficulties, growth delay, chronic renal failure	Mild DD, poor attention/concentration and distractibility	No
Our series	20-39	4.25	2,1Mb-deletion (SALL1+HNRPNA1L3)	No	Deafness	Language delay	Yes
Our series	20-42	10	2,1Mb-deletion (SALL1+HNRPNA1L3)	No	No	Mild language delay	No
Our series	20-45	10	2,1Mb-deletion (SALL1+HNRPNA1L3)	No	No	DD	Yes
Our series	21-47	31	c.1411del	Clinical exome	Deafness, chronic renal failure, congenital heart defect	DD	Yes
Our series	22-48	13	c.2390del	Mendeliome	Twin pregancy, premature (32.5 wg), deafness	Moderate language delay	No
Our series	22-49	13	c.2390del	No	Twin pregancy, premature (32.5 wg), deafness	DD, low frustration tolerance, anxiety	No
DD/ID* among all TBS patients with available global detailed phenotype							20/215 (9%)
