# Supplementary material for: Townes-Brocks syndrome: genotype-phenotype correlations of SALL1 variants in our series and the literature
Source: Eur J Hum Genet. 2025 May 10;33(11):1442–50. doi: 10.1038/s41431-025-01855-4 (PMC12583617; doi:10.1038/s41431-025-01855-4)
Supplement: Supplementary file 3 — Supplementary Table S3: Clinical and molecular characteristics of 207 TBS patients from the literature. [file 41431_2025_1855_MOESM3_ESM.xlsx]

## Sheet: Table S2
Table S3: Clinical and molecular data of 207 TBS patients from the literature.
Column C: 0, male; 1, female; empty box: not available. Column D, empty box: not available. Columns E to AD: absence; 1, presence; empty box: not available.
DD, developmental delay; ID, intellectual disability.
Reference	Patient	Sex	Age	Triad	Prenatal features	DD / ID	Hearing loss	Dysplastic ear	Limb malformations	Thumb malformations	Other upper limb malformations	Lower limb malformations	Gastro-intestinal abnormalities	Anorectal malformations	Other gastro-intestinal abnormalities	Kidney and urinary tract abnormalities	Kidney malformations	Chronic renal failure	Other kidney and urinary tract abnormalities	Genital abnormalities	Cardiac abnormalities	Eyes abnormalities	Abnormality of refraction	Endocrine abnormalities	Hypothyroidism	Growth delay	Neurological abnormalities	Facial asymmetry	Abnormality of cranial nerve (except Duane)	Upstream (1)/Dowstream (2) of the glutamine-rich region/Gross deletion (3)	1st part 5' (1)/2nd part 3' (2) of hotspot
Albrecht et al. 2003	Father	0		0			1	1	1	0	0	1	0	0	0	1	0	1	0	1	0	0	0	0	0	0	0	0	0	2	1
Albrecht et al. 2003	II-1	0	0.5	0	0		0	1	1	0	0	1	0	0	0	1	1	1	1	1	0	0	0	0	0	0	0	0	0	2	1
Albrecht et al. 2003	II-2	0	2.5	0			0	1	1	0	0	1	0	0	0	0	0	0	0	1	0	0	0	0	0	0	0	0	0	2	1
Bardakjian et al. 2009		0	13	1		1	0	1	1	1	0	1	1	1	0	1	1	0	0	0	1	1	0	0	0	0	1	0	1	3
Barry et al. 2009		0	0.58	1	0		1	1	1	1	1	1	1	1	0	1	1	0	0	1	0	1	1	1	1	0	0	0	0	2	1
Beaudoux et al. 2020	Patient 1 mother	1	59	0			1	1	1	1	0	1	0	0	0	1	1	1	0	0	0	1	0	1	0	0	1	0	1	1	1
Beaudoux et al. 2020	Patient 2 daugter	1	35	0			1	1	1	1	0	1	0	0	0	1	1	1	1	0	0	0	0	0	0	0	0	0	0	1	1
Blanck et al. 2000	1	0	44	1			1	1	1	1	0	1	1	1	0	0	0	0	0	0	0	1	0	0	0	0	1	0	1	2	1
Blanck et al. 2000	2	1		1			1	1	1	1	0	1	1	1	0	1	1	0	0	0	0	0	0	1	1	0	0	0	0	2	2
Blanck et al. 2000	3	0	6	0		0	1	1	1	0	0	1	1	1	1	1	1	1	0	0	1	0	0	1	0	1	0	0	0	2	2
Blanck et al. 2000	4 or grandmother of patient 3	1	70	0			1	1	1	1	0	0	0	0	0					0	0	0	0	0	0	0	0	0	0	2	2
Blanck et al. 2000	5 or daugher of patient 3	1	37	0			1	1	0	0	0	0	0	0	0	0	0	0	0	0	0	0	0	0	0	0	0	0	0	2	2
Blanck et al. 2000	Brother of patient 2	0		0				1	1	1	0	0	1	0	1	0	0	0	0	0	0	0	0	1	1	0	0	0	0	2	2
Borozdin et al. 2006	Family 1 - father	0					1																							3
Borozdin et al. 2006	Family 1 brother	0		1			0	1	1	1	0	0	1	1	0	0	0	0	0	0	0	0	0	0	0	0	0	0	0	3
Borozdin et al. 2006	Family 1 proband	1	10	1		0	1	1	1	1	0	1	1	1	0	0	0	0	0	0	0	0	0	0	0	0	0	0	0	3
Borozdin et al. 2006	Family 2	1	18	1		1	1	1	1	1	0	0	1	1	0	0	0	0	0	0	0	0	0	0	0	0	0	0	0	3
Borozdin et al. 2006	Family 3	1	20	1		0	1	1	1	1	0	1	1	1	0	1	0	1	1	0	0	1	0	0	0	0	0	0	0	3
Botzenhart et al. 2005	Family A.1 proband	0		0			0	1	1	0	0	1	1	1	0	1	1	1	0	0	0	0	0	0	0	0	0	0	0	2	1
Botzenhart et al. 2005	Family A.2 father	0		0			0	1	1	1	0	0	0	0	0	0	0	0	0	0	0	0	0	0	0	0	0	0	0	2	1
Botzenhart et al. 2005	Family B.1 proband	0		1	1		1	1	1	1	0	0	1	1	0	0	0	0	0	1	0	0	0	0	0	0	1	1	0	2	1
Botzenhart et al. 2005	Family B.2 mother	1		0			1	0	1	1	0	0	0	0	0	0	0	0	0	0	0	0	0	0	0	0	0	0	0	2	1
Botzenhart et al. 2005	Family C.1	1		1			0	1	1	1	0	0	1	1	0	0	0	0	0	0	1	0	0	0	0	0	1	0	1	2	1
Botzenhart et al. 2005	Family D.1	0		1		1	1	1	1	1	0	0	1	1	1	0	0	0	0	1	0	0	0	0	0	0	1	0	0	2	1
Botzenhart et al. 2005	Family E.1	0		1			1	1	1	1	0	1	1	1	0	0	0	0	0	1	0	0	0	0	0	0	0	0	0	2	1
Botzenhart et al. 2005	Family F.1	0	9	0		0	1	0	1	1	0	1	1	1	0	1	1	1	0	1	0	1	0	0	0	0	0	0	0	2	1
Botzenhart et al. 2005	Family G.1	1		1			0	1	1	1	0	1	1	1	0	1	1	1	0	0	0	0	0	0	0	0	0	0	0	2	2
Botzenhart et al. 2005	Family H.1	1		1			0	1	1	1	0	0	1	1	1	1	1	1	0	1	0	0	0	0	0	0	0	0	0	2	2
Botzenhart et al. 2005	Family I.1 proband			0	0		1	1	1	1	0	0	0	0	0	1	1	0	0	0	0	0	0	0	0	0	1	0	0	2	2
Botzenhart et al. 2005	Family I.2 father	0		1			1	1	1	1	0	1	1	1	0	1	1	0	0	0	0	1	0	0	0	0	0	0	0	2	2
Botzenhart et al. 2005	Family J.1	0		1	0	0	0	1	1	1	1	0	1	1	0	0	0	0	0	0	0	0	0	1	1	0	0	0	0	2	2
Botzenhart et al. 2005	Family K.1 proband	1	15	1	0	0	1	1	1	1	0	0	1	1	0	1	1	0	0	0	0	0	0	0	0	0	0	0	0	2	2
Botzenhart et al. 2005	Family K.2 brother	0	17	1	0	0	1	1	1	1	0	1	1	1	0	1	1	0	0	1	0	0	0	0	0	0	0	0	0	2	2
Botzenhart et al. 2005	Family K.3 mother	1		0		0	1	1	1	1	0	0	0	0	0	1	1	0	1	0	0	0	0	0	0	0	0	0	0	2	2
Botzenhart et al. 2005	Family L.1 father	0		0			1	0	1	1	0	0	1	1	0	1	0	1	0	0	0	0	0	0	0	0	0	0	0	2	2
Botzenhart et al. 2005	Family L.10 grandson 2 of daughter 3	0		1			1	1	1	1	0	0	1	1	0	1	1	0	0	0	0	0	0	0	0	0	0	0	0	2	2
Botzenhart et al. 2005	Family L.2 daughter 1	1		0			1	1	0	0	0	0	1	1	0	1	0	1	1	0	0	0	0	0	0	0	0	0	0	2	2
Botzenhart et al. 2005	Family L.3 daughter 2	1		1			1	1	1	1	0	1	1	1	0	0	0	0	0	0	0	0	0	0	0	0	0	0	0	2	2
Botzenhart et al. 2005	Family L.4 daughter 3	1		0			0	1	1	1	0	0	1	0	1	1	0	0	1	0	0	0	0	0	0	0	0	0	0	2	2
Botzenhart et al. 2005	Family L.5 son 1 of daughter 1	0		0			1	1	1	1	0	0	0	0	0	0	0	0	0	0	0	0	0	0	0	0	0	0	0	2	2
Botzenhart et al. 2005	Family L.6 son 2 of daughter 1	0		0			0	0	1	0	0	1	1	1	0	1	1	0	1	0	0	0	0	0	0	0	0	0	0	2	2
Botzenhart et al. 2005	Family L.7 daughter of daughter 3	1		1			1	1	1	1	0	0	1	1	0	0	0	0	0	0	0	0	0	0	0	0	0	0	0	2	2
Botzenhart et al. 2005	Family L.8 son of daughter 3	0		1			1	1	1	1	0	0	1	1	0	0	0	0	0	0	0	0	0	0	0	0	0	0	0	2	2
Botzenhart et al. 2005	Family L.9 grandson 1 of daughter 3	0		1			1	1	1	1	0	0	1	1	0	0	0	0	0	0	0	0	0	0	0	0	0	0	0	2	2
Botzenhart et al. 2005	Family M.1	0		1		0	1	1	1	1	0	0	1	1	0	0	0	0	0	0	0	0	0	0	0	0	0	0	0	2	2
Botzenhart et al. 2005	Family M.2 mother	1		0			0	1	1	0	1	0	1	1	0	0	0	0	0	0	0	0	0	0	0	0	0	0	0	2	2
Botzenhart et al. 2005	Family M.3 maternal grandfather	1		1			0	1	1	1	0	0	1	1	0	0	0	0	0	0	0	0	0	0	0	0	0	0	0	2	2
Botzenhart et al. 2007	1	1		1	0	0	0	1	1	1	0	0	1	1	1	1	0	1	0	0	0	0	0	0	0	0	0	0	0	1	1
Botzenhart et al. 2007	2	1	2.5	1	0	1	1	1	1	1	0	0	1	1	0	1	1	0	0	0	0	0	0	0	0	0	1	1	0	2	1
Botzenhart et al. 2007	3	1	0.67	1	0	0	1	1	1	1	1	0	1	1	0	0	0	0	0	0	0	0	0	0	0	0	0	0	0	2	1
Botzenhart et al. 2007	4	0	1	1		0	0	1	1	1	0	0	1	1	0	1	1	0	0	1	0	0	0	0	0	0	0	0	0	2	1
Botzenhart et al. 2007	5	0	4	1		1	0	1	1	1	0	1	1	1	0	0	0	0	0	1	0	1	0	0	0	0	0	0	0	2	1
Botzenhart et al. 2007	8	0	2.67	1		1	0	1	1	1	0	1	1	1	0	0	0	0	0	0	0	0	0	0	0	0	0	0	0	2	1
Botzenhart et al. 2007	9	1		0	1	1	1	1	1	0	0	0	1	1	1	1	1	1	0	0	0	1	0	0	0	0	1	0	0	3
Botzenhart et al. 2007	10	1	1.75	1		1	1	1	1	1	0	1	1	1	1	1	1	1	0	0	1	0	0	1	0	0	1	0	0	2	1
Botzenhart et al. 2007	11	0	0.33	1			0	1	1	1	0	1	1	1	0	1	1	0	0	1	0	0	0	0	0	0	0	0	0	2	2
Botzenhart et al. 2007	12	1		1		1	0	1	1	1	0	0	1	1	0	1	0	1	0	0	0	0	0	0	0	0	0	0	0	2	2
Botzenhart et al. 2007	14	1	5	1		1	1	1	1	1	0	1	1	1	0	0	0	0	0	0	0	0	0	0	0	0	0	0	0	2	2
Botzenhart et al. 2007	15	1	3	1		1	0	1	1	1	0	1	1	1	0	0	0	0	0	0	0	0	0	0	0	0	0	0	0	2	2
Botzenhart et al. 2007	17	1		0			0	1	0	0	0	0	1	1	0	0	0	0	0	0	0	0	0	0	0	0	0	0	0	2	2
Botzenhart et al. 2007	13.1 proband	0	2.5	1		0	1	1	1	1	0	0	1	1	0	1	1	0	0	0	0	0	0	0	0	0	0	0	0	2	2
Botzenhart et al. 2007	13.2 mother	1		0			1	1	1	1	0	0	0	0	0	0	0	0	0	0	0	0	0	0	0	0	0	0	0	2	2
Botzenhart et al. 2007	16.1 first daugter	1		1			0	1	1	1	0	0	1	1	0	1	1	0	1	0	0	0	0	0	0	0	0	0	0	2	2
Botzenhart et al. 2007	16.2 young sister	1		1			0	1	1	1	0	0	1	1	0	1	1	0	1	0	0	0	0	0	0	0	0	0	0	2	2
Botzenhart et al. 2007	18.1 proband	0	5.5	1	0		1	1	1	1	0	1	1	1	0	0	0	0	0	0	1	0	0	0	0	0	0	0	0	2	2
Botzenhart et al. 2007	18.2 father	0		0			1	0	1	1	0	1	1	1	0	0	0	0	0	0	0	0	0	0	0	0	0	0	0	2	2
Botzenhart et al. 2007	19.1 proband	0		0		1	0	1	1	0	0	1	1	1	0	1	1	0	1	1	0	0	0	0	0	0	1	0	0	2	2
Botzenhart et al. 2007	19.2 young brother	0		0			0	1	1	0	0	1	1	1	0	0	0	0	0	0	0	0	0	0	0	0	0	0	0	2	2
Botzenhart et al. 2007	19.3 mother	1		0			0	0	1	1	0	0	1	1	0	0	0	0	0	0	0	0	0	0	0	0	0	0	0	2	2
Botzenhart et al. 2007	20.1 proband	0		1			0	1	1	1	0	0	1	1	0	0	0	0	0	0	0	0	0	0	0	0	0	0	0	2	2
Botzenhart et al. 2007	20.2 brother	0		1			0	1	1	1	0	0	1	1	0	1	1	0	0	0	0	0	0	0	0	0	0	0	0	2	2
Botzenhart et al. 2007	20.3 mother	1		0			1	0	1	1	0	0	0	0	0	0	0	0	0	0	0	0	0	0	0	0	0	0	0	2	2
Botzenhart et al. 2007	6.1 proband	0		0			1	1	1	1	0	1	0	0	0	1	0	0	1	0	0	1	0	1	0	0	0	0	0	2	1
Botzenhart et al. 2007	6.2 mother	1		0			1	1	0	0	0	0	0	0	0	0	0	0	0	0	0	0	0	0	0	0	0	0	0	2	1
Botzenhart et al. 2007	7.1 proband	0	4	1			1	1	1	1	0	1	1	1	0	0	0	0	0	0	0	0	0	0	0	0	0	0	0	2	1
Botzenhart et al. 2007	7.2 elder sister	1		0			1	1	1	1	0	1	0	0	0	0	0	0	0	0	0	0	0	0	0	0	0	0	0	2	1
Botzenhart et al. 2007	7.3 sister (identical twin 7.4)	1		1			1	1	1	1	0	1	1	1	0	0	0	0	0	0	0	1	0	0	0	0	1	1	0	2	1
Botzenhart et al. 2007	7.4 sister (identical twin 7.3)	1		1			1	1	1	1	0	1	1	1	0	0	0	0	0	0	0	1	0	0	0	0	0	0	0	2	1
Botzenhart et al. 2007	7.5 father	0	50	0			1	0	1	1	0	1	0	0	0	0	0	0	0	0	0	1	0	0	0	0	0	0	0	2	1
Choi et al. 2010	Mother's patient	1		0			1	1	0	0	0	0	1	1	0	0	0	0	0	0	1	0	0	1	0	0	0	0	0	2	2
Choi et al. 2010	Proband	0	0.33	1	0		1	1	1	1	0	1	1	1	0	1	1	1	0	0	0	1	0	1	1	0	0	0	0	2	2
Devriendt et al. 2002	Father	0		0			0	0	1	0	1	1	0	0	0	0	0	0	0	0	0	0	0	0	0	0	0	0	0	2	2
Devriendt et al. 2002	Proband	0	1	1		1	1	1	1	1	0	1	1	1	1	0	0	0	0	0	1	0	0	0	0	0	0	0	0	2	2
Engels et al. 2000	Daughter 1	1	19	0		1	1	1	1	0	0	1	1	0	1	1	1	1	0	0	0	1	1	1	0	1	0	0	0	2	2
Engels et al. 2000	Daughter 2	1	13	0		1	1	1	0	0	0	0	1	0	1	1	1	1	1	0	0	1	1	0	0	0	0	0	0	2	2
Engels et al. 2000	Father	0		0			0	1	0	0	0	0	1	0	1	1	0	1	0	0	0	0	0	0	0	0	0	0	0	2	2
Faguer et al. 2009	1	0	35	1	0		1	1	1	1	0	1	1	1	0	1	1	1	0	0	1	1	0	0	0	0	0	0	0	2	1
Faguer et al. 2009	2	0	28	0	0		0	0	1	1	0	0	1	1	0	1	1	1	1	0	0	0	0	0	0	0	0	0	0	2	2
Fang et al. 2022	Daughter	1	10	0			1	1	0	0	0	0	0	0	0	1	0	0	1	0	0	0	0	0	0	0	0	0	0	2	2
Fang et al. 2022	Father	1	53	0			1	1	1	0	0	1	0	0	0	1	0	1	0	0	0	0	0	0	0	0	0	0	0	2	2
Fang et al. 2022	Paternal aunt	0	53	0			1	1	1	1	0	0	0	0	0	1	0	1	0	0	0	0	0	0	0	0	0	0	0	2	2
Fang et al. 2022	Proband	0	32	0			1	1	1	0	0	1	0	0	0	1	1	1	0	0	0	0	0	0	0	0	0	0	0	2	2
Fu-Jun Lin et al. 2016		0	16	1		0	1	1	1	1	0	0	1	1	0	1	1	1	0	0	0	0	0	0	0	0	0	0	0	2	1
Furniss et al. 2007, 2009	OX2948	1		0			0	0	1	1	0	0	0	0	0	0	0	0	0	0	0	0	0	0	0	0	0	0	0	2	2
Guala et al. 2023		0	40	0		0	1	1	1	1	0	1	0	0	0	1	1	1	0	1	0	0	0	0	0	0	0	0	0	2	1
Hwang et al. 2014	A3687-12	1					0									1	0		1		0				0	0		0	0	2	2
Hwang et al. 2014	A3687-21 (same family as above)	0					0									1	1		0		0				0	0		0	0	2	2
Hwang et al. 2014	F1434-21	0					0									1	1		1	1	0				0	0		0	0	2	2
Ilhan et al. 2021		1	0	1	1		1	1	1	1	0	1	1	1	0	1	1	0	1	0	1	0	0	0	0	0	1	0	0	2	1
Innoceta et al. 2023	Maternal uncle	0		1			1	1	1	1	1	0	1	1	0	0	0	0	0	0	0	0	0	0	0	0	0	0	0	3
Innoceta et al. 2023	mother	1		0			1	1	0	0	0	0	0	0	0	0	0	0	0	0	0	0	0	0	0	0	0	0	0	3
Innoceta et al. 2023	proband	1	7	0	0	1	1	1	1	0	1	1	1	1	0	0	0	0	0	0		1	1	0	0	0	0	0	0	3
Johansson et al. 2023	S3	1		0			1	0	1	1	0	0	1	1	0	0	0	0	0	0	0	0	0	0	0	0	0	0	0	1	1
Kaiser-Rogers et al. 2000	1	1	0.25	1		1	1	1	1	1	0	1	1	1	1	1				0	1	1	0	1	0	1	1	0	0	3
Keegan et al. 2001	2	0		0			0	1	1	1	0	1	1	0	1	1	1	0	0	1	1	0	0	0	0	0	1	0	1	2	1
Kohlhase et al. 1998	Family 1 II 2 mother	1		1			1	1	1	1	0	0	1	1	0	0	0	0	0	0	0	0	0	0	0	0	0	0	0	2	2
Kohlhase et al. 1998	Family 1 III 2	0		1			1	1	1	1	0	0	1	1	0	0	0	0	0	0	0	0	0	0	0	0	0	0	0	2	2
Kohlhase et al. 1998	Family 1 III 3	1		1			1	1	1	1	0	0	1	1	0	0	0	0	0	0	0	0	0	0	0	0	0	0	0	2	2
Kohlhase et al. 1998	Family 2 II 1	0		1			0	1	1	1	0	0	1	1	0	1	1	0	0	0	1	0	0	0	0	0	0	0	0	2	1
Kohlhase et al. 1999	10 1	1		0		0	1	0	1	1	0	1	0	0	0	1	0	0	1	0	1	1	0	0	0	0				2	1
Kohlhase et al. 1999	10 2	1		0		0	1	1	1	0	1	1	1	1	0	1	1		0	0	0	0	0	0	0	0				2	1
Kohlhase et al. 1999	10 3	0		0		0	1	1	1	0	0	1	1	1	0	1	1		0	0	0	0	0	0	0	0				2	1
Kohlhase et al. 1999	11 1	1		0		0	1	1	1	0	0	1	1	1	1	1	0		1	0	0	0	0	1	0	0				2	2
Kohlhase et al. 1999	3 1	0		1		1	1	1	1	1	0	1	1	1	0	0	0	0	0	1	0	0	0	0	0	0				2	1
Kohlhase et al. 1999	4 1	0		1		0	1	1	1	1	0	1	1	1	0	1	1	1	0	1	0	0	0	1	1	0				2	1
Kohlhase et al. 1999	5 1	0		1		0	1	1	1	1	0	1	1	1	0	1	1	0	0	0	1	0	0	0	0	0				2	1
Kohlhase et al. 1999	6 1	1		1		0	1	1	1	1	0	1	1	1	0	1	1	0	0	0	0	0	0	0	0	0				2	1
Kohlhase et al. 1999	7 2	1		0		0	0	0	0	0	0	0	0	0	0	0	0	0	0	0	0	0	0	0	0	0				2	2
Kohlhase et al. 1999	9 1	0		0		0	0	1	1	1	0	0	0	0	0	1	1	1	0	0	0	0	0	0	0	0				1	1
Kohlhase et al. 1999, Newman et al. 1997	7 1	0	23	1	0	0	1	1	1	1	0	1	1	1	0	1	1	1	0	0	1	0	0	0	0	0				2	2
Kohlhase et al. 1999, Vries-van der Weerd et al. 1988	8 1 father	0		0		0	1	0	1	1	1	1	0	0	0	1	1	1	0	0	0	0	0	0	0	0				2	2
Kohlhase et al. 1999, Vries-van der Weerd et al. 1988	8 2 proband	0		1	0	0	1	1	1	1	0	1	1	1	1	1	1	1	1	1	0	0	0	0	0	0				2	2
Kohlhase et al. 2003	103/1	0	5	0		0	1	1	1	1	0	1	1	0	1	1	1	1	0	1	1	0	0	0	0	0	0	0	0	2	1
Kohlhase et al. 2003	119/1	1	3	1		0	1	1	1	1	0	1	1	1	0	0	0	0	0	0	0	0	0	0	0	0	0	0	0	2	1
Kohlhase et al. 2003	149/1	0	3	1		0	1	1	1	1	0	0	1	1	0	1	1	1	0	0	1	0	0	0	0	0	0	0	0	2	1
Kohlhase et al. 2003	182/1	0	6	1		1	0	1	1	1	0	1	1	1	0	0	0	0	0	0	0	0	0	0	0	0	0	0	0	2	1
Kohlhase et al. 2003	186/1	0	34	1		0	1	1	1	1	0	1	1	1	0	0	0	0	0	0	1	0	0	0	0	0	0	0	0	2	1
Kohlhase et al. 2003	188/1	0	2	0		0	0	1	0	0	0	0	1	1	0	1	1	1	0	0	0	0	0	0	0	0	0	0	0	2	1
Kohlhase et al. 2003	205/1	1	19	0		0	1	1	1	1	0	1	1	0	1	1	1	0	0	0	0	0	0	0	0	0	1	1	0	2	1
Kohlhase et al. 2003	224/1	1	20	1		0	1	1	1	1	0	1	1	1	0	0	0	0	0	0	1	0	0	0	0	0	0	0	0	2	1
Kohlhase et al. 2003	224/2	1	4	1	1	0	0	1	1	1	0	1	1	1	0	0	0	0	0	0	1	0	0	0	0	0	0	0	0	2	1
Kosaki et al. 2007	1	1	5	1			1	1	1	1	0	1	1	1	0	1	1	1	0	0	0	0	0	0	0	0	0	0	0	2	2
Kosaki et al. 2007	2 sister of patient 1)	1	3	0	0		1	1	1	0	0	1	1	1	0	1	1	1	0	0	0	1	0	1	1	0	0	0	0	2	2
Kosaki et al. 2007	Mother	1		0			0	1	0	0	0	0	0	0	0	1	1	1	0	0	0	0	0	0	0	0	0	0	0	2	2
Lawrence et al. 2013	Patient 1	0	3	0	0		1	1	1	0	1	1	1	0	1	1	1	0	1	0	0	0	0	1	0	1	1	0	0	2	2
Lawrence et al. 2013	Patient 1 IV 1	1		1			0	1	1	1	1	0	1	1	0	0	0	0	0	0	0	0	0	1	0	0	0	0	0	2	2
Lawrence et al. 2013	Patient 2	1	3	0			1	0	1	1	1	0	1	0	1	0	0	0	0	0	0	0	0	1	1	0	0	0	0	2	2
Lawrence et al. 2013	Patient 2 II 2	1					0		1	1	0																			2	2
Lawrence et al. 2013	Patient 2 II 3	1					0		1	1	0																			2	2
Liberalesso et al. 2017		0	2	1	0	1	1	1	1	1	1	1	1	1	0	0	0	0	1	1	1	0	0	1	0	1	0	0	0	2	1
Liu et al. 2022	436	1	7	1		1	0	1	1	1	0	0	1	1	0	1	1	1	0	0		0		1	1	0	0	0	0	2	2
Liu et al. 2022	539	1	0.5	0		1	0	1	1	1	0	0	0	0	0	1	1	0	0	0	1	0		0	0	0	0	0	0	2	2
Liu et al. 2022	568	1	6.8				1		1	1	0	0	1	1	0	0	0	0	0	0	0	0		0	0	0	0	0	0	2	1
Liu et al. 2022	592	0	13.3				0		0	0	0	0	1	1	0	0	0	0	0	0	0	0		0	0	0	0	0	0	2	2
Lorencin et al. 2017		1	10	1	1	0	1	1	1	1	1	0	1	1	0	1	0	1	0	0	0	0	0	0	0	0	0	0	0
Lugli et al. 2022	1	0	4	0	0	0	0	1	0	0	0	0	1	1	0	0	0	0	0	0	0	0	0	0	0	0	1	0	0	1	1
Lugli et al. 2022	2 or brother of 1	0	2	1	0	0	0	1	1	1	0	1	1	1	0	0	0	0	0	0	0	0	0	0	0	0	1	0	0	1	1
Lugli et al. 2022	father	0	35	0			0	0	0	0	0	0	0	0	0	1		1		0	0	0	0	0	0	0	0	0	0	1	1
Mann et al. 2019	B934			0		0	1	1	1	1	0	0	0	0	0	1		1	0	0	0	0		0	0	0	0	0	0	2	1
Marlin et al. 1999	TB1	0		1			1	1	1	1	0	1	1	1	0	1	1	0	0	0	1	0	0	0	0	0	0	0	0	2	2
Marlin et al. 1999	TB1 mother	1		0			1	1	1	1	0	1	0	0	0	0	0	0	0	0	0	0	0	0	0	0	1	1	0	2	2
Marlin et al. 1999	TB2	0		1			1	1	1	1	0	1	1	1	0	0	0	0	0	0	0	0	0	0	0	0	0	0	0	2	2
Marlin et al. 1999	TB3	1		1			1	1	1	1	1	1	1	1	0	0	0	0	0	0	0	0	0	0	0	0	0	0	0	2	2
Marlin et al. 1999	TB3 mother	1		0			1	1	1	0	0	1	1	1	0	0	0	0	0	0	1	0	0	0	0	0	0	0	0	2	2
Marlin et al. 1999	TB4	0		1				1	1	1			1	1																2	2
Marlin et al. 1999	TB4 mother	1							1	1																				2	2
Marlin et al. 1999	TB5	0		1				1	1	1	1	0	1	1	0	1	1	0	0	0	0	0	0	0	0	1	0	0	0	3
Marlin et al. 1999	TB5 father	0		0			1	1	1	1	0	0	0	0	0	0	0	0	0	0	0	0	0	0	0	0	0	0	0	3
Marlin et al. 1999	TB6	1		1			1	1	1	1	0	0	1	1	0	0	0	0	0	1	1	0	0	0	0	0	0	0	0	2	1
Marlin et al. 1999	TB7			1			1	1	1	1	1	0	1	1	0	1	1	0	0	0	0	0	0	0	0	0	0	0	0	2	1
Marlin et al. 1999	TB8			1			1	1	1	1	0	1	1	1	0	1	0	1	0	0	0	1	0	0	0	0	0	0	0	2	1
Marlin et al. 1999	TB9			0			0	0	1	1	0	0	1	1	0	0	0	0	0	0	0	0	0	0	0	0	0	0	0	2	2
Miller et al. 2011	Patient 1 proband	1	12	0		1	0	1	1	0	1	1	1	1	0	0	0	0	0	0	0	1	0	0	0	0	1	0	0	3
Miller et al. 2011	Patient 2 father	0	34	0		0	0	0	1	1	0	0	1	1	0	0	0	0	0	0	0	0	0	0	0	0	0	0	0	3
Monies et al. 2017	16N-0231	0	4			1			1	0	0	1	0	0	0					0				0	0	0	1	0	0	1	1
Morisada et al. 2014	2	0	13	1		1	1	1	1	1	0	0	1	1	0	1	1	1	0	0	1	0	0	0	0	0	0	0	0	3
Morisada et al. 2014, Unzaki et al 2018	1	0	15	0		1	1	1	0	0	0	0	0	0	0	1	0	1	0	0	0	0	0	0	0	0	1	0	1	3
Reardon et al. 2007		1	53	0			1	1	1	1	0	0	0	0	0	1	1	1	0	0	0	1	1	1		0	1	0	1	2	2
Reuter et al. 2020	Family 074	0		0		0	1	1	0	0	0	0	0	0	0	0	0	0	0	0	1	0		1	0	1	0	0	0	3
Salerno et al. 1998		0	14	1	0		1	1	1	1	0	1	1	1	1	1	1	1	0	1	0	0	0	1	0	1	0	0	0	2	1
Seltzsam et al. 2022	B1770	1		1		0	0	1	1	1	0	0	1	1	0	1	1	0	0	0	1	0		0	0	0	0	0	0	2	2
Seltzsam et al. 2022	B2583	0		0		1	0	1	1	0	0	1	1	1	0	1	0	0	1	0	1	0		0	0	0	0	0	0	2	2
Seo et al. 2015	Patient 1 - Proband	0	0.83	1	0		1	1	1	1	0	0	1	1	0	0	0	0	0	0	1	1	0	1	0	0	0	0	0	2	1
Seo et al. 2015	Patient 2 - Mother	1	31	0		0	1	1	1	1	0	0	0	0	0	0	0	0	0	0	0	0	0	0	0	0	0	0	0	2	1
Sudo et al. 2010	Mother of proband	1		0			1	0	1	1	0	0	1	1	0	1	1	0	0	0	0	0	0	0	0	0	0	0	0	2	2
Sudo et al. 2010	Proband	1	4	1	0		1	1	1	1	0	1	1	1	0	1	1	0	0	0	1	0	0	0	0	0	0	0	0	2	2
Surka et al. 2001	Aunt III-1	1		0			1	0	1	1	0	0	0	0	0	1	0	0	1	0	0	0	0	0	0	0	0	0	0	2	1
Surka et al. 2001	Aunt III-3	1		0			1	0	1	1	0	0	0	0	0	0	0	0	0	0	0	0	0	0	0	0	0	0	0	2	1
Surka et al. 2001	Maternal grandmother II-2	1		0			1	0	1	1	0	0	0	0	0	0	0	0	0	0	0	0	0	0	0	0	0	0	0	2	1
Surka et al. 2001	Mother	1		1			1	1	1	1	0	0	1	1	0	0	0	0	0	0	0	1	1	0	0	0	1	1	1	2	1
Surka et al. 2001	Proband	0		1			1	1	1	1	0	0	1	1	0	1	0	0	1	1	1	0	0	0	0	0	0	0	0	2	1
Tian et al. 2022	VAB2003P0106	1							1	1	0									1										1	1
Unzaki et al. 2018	Family 25 SC334	0	16	0		0	1	1	0	0	0	0	0	0	0	1	1	0	0	0	0	0	0	0	0	0	0	0	0	2	2
Valikodath et al. 2020		0	0.5	1			1	1	1	1	0	0	1	1	0	1	1	0	1	0	1	1	1	0	0	0	1	1	1	2	1
Van Bever et al. 2009		1	2	1	1	1	1	1	1	1	1	1	1	1	1	1	1	1	0	0	0	0	0	1	1	0	1	0	0	2	1
Van de Putte et al. 2020	1			1				1	1	1	0	0	1	1	0	0	0	0	0	0	0	0	0	0	0	0	0	0	0	2	2
Van de Putte et al. 2020	2			0			0	0	1	0	1	1	1	1	0	0	0	0	0	0	1	0	0	0	0	0	1	0	0	1	1
Van de Putte et al. 2020	3			0				0	0	0	0	0	1	1	0	0	0	0	0	0	0	0	0	0	0	0	0	0	0	2	2
Van de Putte et al. 2020	Mother of patient 2	1		0			0	0	1	0	0	1	0	0	0	1	0	1	0	0	0	0	0	0	0	0	0	0	0	1	1
Van den Akker et al. 2009		0	3	1		1	1	1	1	1	0	1	1	1	1	1	1	1	1	0	1	1	1	0	0	0	0	0	0	2	1
Van den Hondel et al. 2016							1	0	1	1	1	1				1	1	0	0	0	0	0	0	0	0	0	0	0	0
Walter et al. 2006	Mother	1		0			0	0	0	0	0	0	0	0	0	0	0	0	0	0	0	0	0	0	0	0	0	0	0	2	2
Walter et al. 2006	Proband	1	14			1	0	0	1	1	1	1			0	1	0	0	1	0	0	0	0	0	0	0	0	0	0	2	2
Wang et al. 2023	Patient 1	0	27	0			1	1	1	0	0	1	0	0	0	1	1	1	0	0	0	0	0	0	0	0	0	0	0	2	1
Wang et al. 2023	Patient 2	0	14	0			0	1	0	0	0	0	0	0	0	1		1	0	0	0	0	0	1	0	0	0	0	0	2	2
Wang et al. 2023	Patient 2 mother	0						1			0					1			1											2	2
Weber et al. 2006	GDA18	1	17	0			0	0	0	0	0	0	0	0	0	1	1	0	0	0	0	0	0	0	0	0	0	0	0	2	2
Wei et al. 2022 (abstract only)		0	0.125				1		1	1	0					1	1	1						1	1					2	1
Wopperer et al. 2022		0	27	0			0	0	1	1	0	0	1	1	0	1	1	1	0	1	0	0	0	0	0	0	0	0	0	3
Wu et al. 2017	C0004	1	48						0	0	0	0		0		1	1	1		0	0									2	2
Wu et al. 2023	I-2 - mother	1	68	0			0	1	1	0	0	1	0	0	0	1		0	0	0	0	0	0	0	0	0	0	0	0	2	2
Wu et al. 2023	II-2 - proband	0	46	1			0	1	1	1	0	1	1	1	0	1	1	1	0	0	0	1		1		0	0	0	0	2	2
Wu et al. 2023	III-3 daugther	1	18	0			0	1	1	1	0	1	0	0	0	0		0	0	0	0	0	0	0	0	0	0	0	0	2	2
Wu et al. 2023	III-4 - son	0		1			0	1	1	1	0		1	1	0	1		0	0	0	0	0	0	0	0	0	0	0	0	2	2
Xiang et al. 2020	HL18	0	6	0		1	1	1	1	1	0	0	0	0	0	1	1	0	0	0	0	0	0	0	0	0	0	0	0	2	1
Yang et al. 2021	Proband	1	0.17	0			1	0	1	1	0	0	1	1	0	0	0	0	0	0	1	0	0	0	0	0	0	0	0	2	2
Yang et al. 2021	Proband's father	0		0			1	1	1	0	0	1	0	0	0	0	0	0	0	0	1	0	0	0	0	0	0	0	0	2	2
